# Supplementary material for: Phylogeny and differentiation of the St genome in Elymus L. sensu lato (Triticeae; Poaceae) based on one nuclear DNA and two chloroplast genes
Source: BMC Plant Biol. 2015 Jul 12;15:179. doi: 10.1186/s12870-015-0517-2 (PMC4499217; doi:10.1186/s12870-015-0517-2)
Supplement: Additional file 1: Table S1. — Species of Elymus sensu lato and the related species used in this study. [file 12870_2015_517_MOESM1_ESM.xls]

## Sheet: Sheet1
Table S1: Species of Elymus sensu lato and the related species used in this study
Species	Genome	Accesion No.	Origin	Sequence No.			Abbr.a
				ITS	matK	trnH-psbA
Anthosachne Steud.
Anthosachne australasica Steud.	StYW	PI533025	Queensland, Australia	KJ028229	KJ028405	KJ028302	AAUS1
	StYW	PI533028	New South Wales, Australia	KJ028230	KJ028406	KJ028303	AAUS2
	StYW	PI533055	South Australia, Australia	KJ028231	KJ028407	KJ028304	AAUS3
	StYW	PI533056	South Australia, Australia	KJ028232	KJ028408	KJ028305	AAUS4
Anthosachne scabra (R. Br.) Nevski	StYW	PI533232	New South Wales, Australia	KJ028233	KJ028409	KJ028306	ASCA1
	StYW	PI533185	Victoria, Australia	KJ028234	KJ028410	KJ028307	ASCA2
	StYW	PI533186	Victoria, Australia	KJ028235	KJ028411	KJ028308	ASCA3
	StYW	PI533213	Queensland, Australia	KJ028244	KJ028412	KJ028309	ASCA4
	StYW	PI533214	Queensland, Australia	KJ028236	KJ028413	KJ028310	ASCA5
Campeiostachys Drob.
Campeiostachys breviaristata (Keng) Y. H. Zhou, H. Q. Zhang et C. R. Yang	StYH	PI262353	Sichuan, China	KJ028262	KJ028385	KJ028357	CBRE1
	StYH	ZY0465	Xinjiang, China	KJ028263	KJ028386	KJ028358	CBRE2
	StYH	ZY3063	Sichuan, China	KJ028264	KJ028387	KJ028359	CBRE3
Campeiostachys dahurica (Turcz. ex Griseb.) J. L. Yang, B. R. Baum et C. Yen var. cylindrica (Franch.) J. L. Yang, B. R. Baum et C. Yen	StYH	Y0769	Xinjiang, China	KJ028254	KJ028445	KJ028368	CCYL1
Campeiostachys dahurica (Turcz. ex Griseb.) J. L. Yang, B. R. Baum et C. Yen var. tangutorum (Franch.) J. L. Yang, B. R. Baum et C. Yen	StYH	Pr88-89-110	Sichuan, China	KJ028250	KJ028381	KJ028347	CTAN1
	StYH	Y2147	Qinghai, China	--	KJ028382	KJ028348	CTAN2
	StYH	Y2546	Xinjiang, China	KJ028252	KJ028383	KJ028349	CTAN3
	StYH	ZY09246	Sichuan, China	KJ028253	KJ028384	KJ028350	CTAN4
Campeiostachys kamoji (Ohwi) J. L. Yang, B. R. Baum et C. Yen	StYH	ZY1007	Sichuan, China	KJ028237	KJ028377	KJ028334	CKAM1
Campeiostachys nutans (Griseb.) J. L. Yang, B. R. Baum et C. Yen	StYH	Y0744	Xinjiang, China	KJ028238	KJ028378	KJ028335	CNUT1
	StYH	Y2091	Sichuan, China	KJ028239	KJ028379	KJ028336	CNUT2
	StYH	ZY09247	Qinghai, China	KJ028240	KJ028380	KJ028337	CNUT3
Elymus L.
Elymus canadensis L.	StH	PI236805	Albelta, Canada	KJ028241	KJ028442	KJ028360	ECAA1
	StH	PI531567	Alberta, Canada	KJ028242	KJ028443	KJ028361	ECAA2
	StH	POT121	Texas, United States	KJ028243	KJ028444	KJ028362	ECAA3
Elymus caninus (L.) L.	StH	PI314621	Almaty, Kazakhstan	KJ028245	KJ028434	KJ028363	ECAI1
	StH	PI499412	Nei Monggol, China	KJ028246	KJ028435	KJ028364	ECAI2
	StH	PI499413	Xinjiang, China	KJ028247	KJ028436	KJ028365	ECAI3
	StH	PI531570	Xinjiang, China	KJ028248	KJ028437	KJ028366	ECAI4
	StH	PI564910	Siberian, Russian Federation	KJ028249	KJ028438	KJ028367	ECAI5
Elymus elymoides (Raf.) Sweezey	StH	PI610978	Utah, United States	KJ028255	KJ028425	KJ028369	EELY1
	StH	PI619561	Wyoming, United States	KJ028256	KJ028426	KJ028370	EELY2
Elymus hystrix L.	StH	PI372546	Ontario, Canada	KJ028272	KJ028417	KJ028371	EHYS1
	StH	PI531615	Missouri, United States	KJ028273	KJ028418	KJ028372	EHYS2
	StH	PI531616	Indiana, United States	KJ028274	KJ028419	KJ028373	EHYS3
Elymus mutabilis (Drob.) Tzvel.	StH	Y0471	Xinjiang, China	KJ028278	KJ028427	KJ028374	EMUT1
	StH	Y1837	Xinjiang, China	KJ028279	KJ028428	KJ028375	EMUT2
	StH	Y1913A	Xinjiang, China	KJ028280	KJ028429	KJ028376	EMUT3
Elymus repens (L.) Gould	StStH	Y0814	Xinjiang, China	KJ028268	KJ028430	KJ028338	EREP1
	StStH	Y0816	Xinjiang, China	KJ028269	KJ028431	KJ028339	EREP2
	StStH	Y1662	Xinjiang, China	KJ028270	KJ028432	KJ028340	EREP3
	StStH	Y2907	Xinjiang, China	KJ028271	KJ028433	KJ028341	EREP4
Elymus sibiricus L.	StH	PI598773	Kazakhstan	KJ028257	KJ028420	KJ028342	ESIB1
	StH	ZY03041	Hongyuan, China	KJ028258	KJ028421	KJ028343	ESIB2
	StH	ZY09242	Qinghai, China	KJ028259	KJ028422	KJ028344	ESIB3
	StH	ZY09243	Qinghai, China	KJ028260	KJ028423	KJ028345	ESIB4
	StH	ZY09301	Sichuan, China	KJ028261	KJ028424	KJ028346	ESIB5
Elymus virginicus L.	StH	PI372542	Ontario, Canada	KJ028275	KJ028439	KJ028351	EVIR1
	StH	PI883297	State of North Dakota, Unitied States	KJ028276	KJ028440	KJ028352	EVIR2
	StH	Pr88-89-114	Alabama, Unitied States	KJ028277	KJ028441	KJ028353	EVIR3
Elymus wawawaiensis J. Carlson et Barkworth	StH	PI506284	Washington, United States	KJ028265	KJ028414	KJ028354	EWAW1
	StH	PI537315	Washington, United States	KJ028266	KJ028415	KJ028355	EWAW2
	StH	PI610982	Washington, United States	KJ028267	KJ028416	KJ028356	EWAW3
Roegneria C. Koch
Roegneria anthosachnoides Keng	StY	Y2224	Sichuan, China	KJ028293	KJ028393	KJ028314	RANT1
Roegneria ciliaris (Trin.) Nevski	StY	Pr88-89-226	Zhejiang, China	KJ028294	KJ028394	KJ028311	RCIL1
	StY	Pr88-89-234	Shaanxi, China	KJ028295	KJ028395	KJ028312	RCIL2
	StY	PI531576	Russian Federation	KJ028296	KJ028396	KJ028313	RCIL3
Roegneria ciliaris(Trin.) Nevski var. japonensis (Honda) C. Yen, J. L. Yang et B. R. Lu	StY	Pr88-89-254	Heilongjiang, China	KJ028297	KJ028397	KJ028319	RJAP1
	StY	Pr88-89-257	Heilongjiang, China	KJ028298	KJ028398	KJ028320	RJAP2
	StY	Pr87-88-322	Sichuan, China	KJ028285	KJ028399	KJ028324	RJAP3
Roegneria glaberrima Keng et S.L. Chen	StY	Y2048	Xinjiang, China	--	KJ028400	KJ028321	RGLA1
Roegneria grandis Keng	StY	Y3189	Shaanxi, China	KJ028283	KJ028388	KJ028322	RGRA1
	StY	Y3158	Shaanxi, China	KJ028284	KJ028389	KJ028323	RGRA2
Roegneria pendulina Nevski	StY	Pr87-88-373	Shaanxi, China	KJ028290	KJ028390	KJ028325	RPEN1
	StY	Pr87-88-380	Shaanxi, China	KJ028291	KJ028391	KJ028326	RPEN2
	StY	Pr88-89-293	Shaanxi, China	KJ028292	KJ028392	KJ028327	RPEN3
Roegneria stricta Keng	StY	Y2137	Qinghai, China	KJ028286	KJ028401	KJ028315	RSTR1
	StY	Y2157	Tibet, China	KJ028287	KJ028402	KJ028316	RSTR2
	StY	Y2388	Sichuan, China	KJ028288	KJ028403	KJ028317	RSTR3
Roegneria ugamica (Drob.) Nevski	StY	Y1698	Xinjiang, China	KJ028289	KJ028404	KJ028318	RUGA1
Kengyilia C. Yen et J.L. Yang
Kengyilia gobicola C. Yen et J. L. Yang	StYP	Y9502	Xinjiang, China	JF976721*	HQ652684*	HQ652849*	KGOB1
	StYP	Y9503	Xinjiang, China	EF015600*	HQ652685*	HQ652850	KGOB2
Kengyilia hirsuta (Keng) J. L. Yang, C. Yen et B. R. Baum	StYP	Y2368	Qinghai, China	--	HQ652653*	HQ652854*	KHIR1
	StYP	Y3068	Qinghai, China	JF976725*	HQ652669*	HQ652855*	KHIR2
Kengyilia kokonorica (Keng) J. L. Yang, C. Yen et B. R. Baum	StYP	Y2880	Qinghai, China	EF011706*	HQ652661*	HQ652857*	KKOK1
	StYP	Y2980	Qinghai, China	JF976728*	HQ652665*	HQ652858*	KKOK2
Kengyilia melanthera (Keng) J. L. Yang, C. Yen et B. R. Baum	StYP	Y2708	Qinghai, China	JF976739*	HQ652656*	HQ221839*	KMEL1
	StYP	Y3044	Sichuan, China	KJ028281	HQ652667*	HQ652801*	KMEL2
	StYP	Y9509	Qinghai, China	KJ028282	HQ652688*	HQ652865*	KMEL3
Pseudoroegneria (Nevski) Á. Löve
Pseudoroegneria libanotica (Hackel) D. R. Dewey	St	PI228391	Iran	EU617123*	KJ028446	KJ028328	PLIB1
Pseudoroegneria spicata (Pursh) Á. Löve	St	PI232123	Washington, United States	EU617805*	KJ028447	KJ028329	PSPI1
Pseudoroegneria stipifolia (Czern.ex Nevski) Á. Löve	St	PI313960	Stavropol, Russian Federation	EU617040*	KJ028448	KJ028330	PSTI1
	St	PI325181	Stavropol, Russian Federation	EU617048*	KJ028449	KJ028331	PSTI2
Pseudoroegneria strigosa (M. Bieb.) ssp. aegilopoides (Drob.) J. L. Yang et C. Yen	St	PI531752	Estonia	EU617134*	KJ028450	KJ028332	PSTR1
	St	PI595164	Xinjiang, China	EU617081*	KJ028451	KJ028333	PSTR2
Agropyron Gaertn.
Agropyron cristatum (L.) Gaertn.	P	PI277352	Russian Federation	--	HQ652641*	HQ652837*	AGCR1
	P	ZY09250	China	--	HQ652633*	--	AGCR2
	P	PI499381	China	JQ360159*	--	--	AGCR3
	P	GRA1009	--	AJ608149*	--	--	AGCR4
Australopyrum (Tsvelev) Á. Löve
Australopyrum retrofractum (Vickery) Á. Löve	W	D46c	--	--	HM540009*	--	AURE1
	W	D45c	--	--	HM540008*	--	AURE2
	W	PI547363	New South Wales, Australia	EU617249*	--	--	AURE3
	W	PI531553	Austr. Capital Terr., Australia	--	--	KJ028300	AURE4
Dasypyrum (Cosson et Durieu) T. Durand
Dasypyrum villosum (L.) Candargy	V	D25c	--	--	HM540010*	--	DAVI1
	V	D41c	--	--	HM540011*	--	DAVI2
	V	H5561	--	--	HM770820*	--	DAVI3
	V	UZ 158.07	Italy	JQ972933*	--	--	DAVI4
	V	D-2990	Russian Federation	L36489*	--	--	DAVI5
	V	W6 7310	Greece	--	--	KJ028301	DAVI6
Hordeum L.
Hordeum chilense Roem. et Schult.	H	H1819	--	--	HQ619278*	HQ619323*	HOCH1
	H	GRA1000	Chile	AJ607870*	--	--	HOCH2
Hordeum bogdanii wilensky	H	H9215	China	--	AB078089*	--	HBOG1
	H	D62c	--	--	HM540015*	--	HBOG2
	H	H7804	Xingjiang, China	AJ607819*	--	--	HBOG3
	H	H4014	Distr. Gilgit , Pakistan	--	--	EU118530*	HBOG4
Hordeum vulgare L.	I	H5867	--	--	EU118371*	HQ619327*	HOVU1
	I	HOR2681	Iran	AJ608145*	--	--	HOVU2
	I	YDK2009158	South Korea	--	--	HQ600125*	HOVU3
Hordeum bulbosum L.	I	H10298	Gissarmtns, Tadzhikistan	AJ607858*	--	--	HOBU1
Lophopyrum (Host) Á. Löve
Lophopyrum elongatum (Host) Á. Löve	Ee	PI578682	Nebraska, United States	--	HQ652645*	HQ652841*	LOEL1
	Ee	H6692	--	--	HM770826*	--	LOEL2
	Ee	PI531719	France	JQ360144*	--	--	LOEL3
Lophopyrum bessarabicum (Savul. et Rayss) C. Yen et J. L. Yang	Eb	PI531711	Estonia	JQ360118*	HQ652644*	HQ652840*	LOBE1
Peridictyon O. Seber, S. Frederiksen et C. Baden
Peridictyon sanctum (Janka) Seberg, Fred. et Baden	Xp	H5575	Serron, Greece	--	HM770828*	--	PESA1
	Xp	H5556	Greece	L36497*	--	--	PESA2
Psathyrostachys Nevski
Psathyrostachys juncea (Fisch.) Nevski	Ns	H10108	Russian Federation	--	AB078140*	--	PSAJ1
	Ns	D43c	--	--	HM540023*	--	PSAJ2
	Ns	PI556988	Mankota, United States	--	--	HQ286337*	PSAJ3
	Ns	PI 001163	--	EF581980*	--	--	PSAJ4
Psathyrostachys huashanica Keng ex P. C. Kuo	Ns	ZY3157	--	JQ360149*	--	--	PSAH1
Bromus L.
Bromus inermis Leyss	--	PI618974	Xinjiang, China	--	HQ652643*	HQ652839*	BRIN1
	--	--	--	AY367915*	--	--	BRIN2
* Data from published sequences in the GenBank (http://www.ncbi.nlm.nih.gov).
a The Abbr. were showed in the NJ network with I represented nrITS sequences, with K represented matK sequences and with H represented trnH-psbA sequences.
